# Supplementary material for: Development and Proof-of-Concept Evaluation of a Structured Reporting Template for Emergency Radiology Using Synthetic Cases
Source: Diagnostics (Basel). 2025 Sep 8;15(17):2276. doi: 10.3390/diagnostics15172276 (PMC12428108; doi:10.3390/diagnostics15172276)
Supplement: Supplementary file 1 [file diagnostics-15-02276-s001.zip]

Archive with 1 entries (1 files):
- diagnostics-3855674-supplementary.pdf
